# Supplementary material for: ACE2 gene variants may underlie interindividual variability and susceptibility to COVID-19 in the Italian population
Source: Eur J Hum Genet. 2020 Jul 17;28(11):1602–14. doi: 10.1038/s41431-020-0691-z (PMC7366459; doi:10.1038/s41431-020-0691-z)
Supplement: Supplementary file 8 — Supplementary Table S1 [file 41431_2020_691_MOESM8_ESM.xlsx]

## Sheet: Exonic+intronic
Supplementary Table 1. ACE2 intronic and exonic variants
NM_021804.2 (hg19)
chr	start	end	ref	alt	Func_refGene	Variant Recurrency in unrelated individuals		dbSNP	gnomAD	CADD_phred
						0/1 count	1/1count
chrX	15579222	15579222	A	T	UTR3	0/6930	6930-01-01	-	-	-
chrX	15579912	15579912	G	T	UTR3	6930-01-01	0/6930	-	-	-
chrX	15580093	15580093	C	A	Exonic	0/6930	0/6930	-	-	24.1
chrX	15580101	15580101	G	A	Exonic	0/6930	6930-01-01	rs147487891	6.2e-05	11.3
chrX	15580115	15580115	T	C	Exonic	0/6930	6930-01-01	rs375252585	8.6e-05	10.3
chrX	15580240	15580240	G	T	intronic	0/6930	0/6930	-	-	-
chrX	15582003	15582003	A	T	intronic	6930-01-01	0/6930	-	-	-
chrX	15582101	15582101	A	G	intronic	6930-01-01	0/6930	-	-	-
chrX	15582117	15582117	G	T	intronic	6930-02-01	0/6930	-	-	-
chrX	15582118	15582118	G	T	intronic	6930-01-01	0/6930	-	-	-
chrX	15582119	15582119	A	T	intronic	6930-01-01	0/6930	-	-	-
chrX	15582121	15582121	A	T	intronic	6930-02-01	0/6930	-	-	-
chrX	15582122	15582122	G	T	intronic	6930-02-01	0/6930	-	-	-
chrX	15582125	15582125	A	T	intronic	6930-02-01	0/6930	-	-	-
chrX	15582126	15582126	A	T	intronic	6930-02-01	0/6930	-	-	-
chrX	15582209	15582209	C	T	Exonic	174/6930	88/6930	-	-	0.01
chrX	15582227	15582227	C	T	Exonic	6930-01-01	0/6930	rs762444602	1.7e-05	-
chrX	15582235	15582235	T	C	Exonic	6930-02-01	6930-02-01	rs372923812	0.0001	-
chrX	15582298	15582298	T	C	Exonic	53/6930	50/6930	rs41303171	0.016	-
chrX	15582345	15582349	TTTGC	-	intronic	6930-03-01	0/6930	rs1441560173	-	-
chrX	15582349	15582349	C	A	intronic	6930-01-01	0/6930	-	-	-
chrX	15582354	15582355	GC	-	intronic	6930-03-01	0/6930	rs1159390466	-	-
chrX	15582355	15582355	C	A	intronic	6930-02-01	0/6930	-	-	.
chrX	15582355	15582355	-	AAAAAAA	intronic	6930-02-01	0/6930	-	-	-
chrX	15582418	15582419	TC	T	Intronic	0/6930	6930-01-01	-	-	-
chrX	15582428	15582428	T	TA	Intronic	0/6930	0/6930	-	-	-
chrX	15582428	15582428	T	C	intronic	6930-01-01	6930-01-01	-	-	-
chrX	15582429	15582430	GA	G	Intronic	0/6930	6930-01-01	-	-	-
chrX	15582434	15582435	GA	G	Intronic	0/6930	6930-02-01	-	-	.
chrX	15582483	15582483	C	T	intronic	6930-01-01	0/6930	rs1471700762	0.0094	-
chrX	15584304	15584304	A	G	Intronic	6930-01-01	0/6930	-	-	-
chrX	15584323	15584326	ATTG	A	Intronic	6930-01-01	6930-01-01	rs777042582	-	-
chrX	15584324	15584326	TTG	-	intronic	6930-03-01	6930-01-01	rs777042582	-	-
chrX	15584363	15584363	A	C	Intronic	0/6930	6930-02-01	rs764027290	0.00011	10.4
chrX	15584372	15584372	T	C	Intronic	0/6930	6930-01-01	rs371381538	1.1e-05	-
chrX	15584420	15584420	A	G	Exonic	6930-03-01	6930-01-01	rs4646179	0.0069	-
chrX	15584420	15584421	AT	A	Exonic	6930-04-01	0/6930	-	-	-
chrX	15584478	15584478	C	T	Exonic	6930-01-01	6930-01-01	rs753	1.1e-05	-
chrX	15584514	15584514	A	G	intronic	6930-01-01	0/6930	-	1.8e-05	16.7
chrX	15584515	15584515	T	A	intronic	6930-01-01	0/6930	rs754997600	0.0063	-
chrX	15585690	15585690	A	G	intronic	6930-01-01	0/6930	-	-	-
chrX	15585846	15585846	C	T	Intronic	6930-01-01	0/6930	-	-	-
chrX	15585984	15585984	A	T	intronic	6930-01-01	0/6930	-	-	-
chrX	15586091	15586091	G	T	intronic	6930-01-01	0/6930	-	-	-
chrX	15588265	15588265	C	A	intronic	0/6930	6930-01-01	-	-	-
chrX	15588271	15588271	C	G	intronic	329/6930	629/6930	rs4646174	-	-
chrX	15588385	15588385	A	-	intronic	6930-01-01	0/6930	rs1292577727	-	-
chrX	15588400	15588400	A	C	intronic	0/6930	6930-01-01	rs189283596	2.8e-05	-
chrX	15588436	15588436	T	C	Exonic	0/6930	6930-01-01	rs769444182	1.7e-05	-
chrX	15588542	15588542	T	C	intronic	6930-01-01	0/6930	-	-	-
chrX	15588550	15588550	C	A	intronic	6930-01-01	0/6930	-	-	-
chrX	15588666	15588666	CTAATTTG	C	intronic	6930-01-01	0/6930	-	-	-
chrX	15589472	15589473	AG	A	Intronic	0/6930	0/6930	-	-	-
chrX	15589476	15589476	C	CG	Intronic	0/6930	0/6930	-	-	-
chrX	15589480	15589480	C	T	Intronic	0/6930	0/6930	-	-	-
chrX	15589610	15589611	AG	-	intronic	6930-01-01	0/6930	-	-	-
chrX	15589621	15589621	A	C	intronic	6930-01-01	6930-02-01	rs4646170	-	40
chrX	15589649	15589649	C	A	intronic	6930-01-01	0/6930	-	-	0.7
chrX	15589658	15589658	G	T	Intronic	6930-02-01	0/6930	rs148805807	-	-
chrX	15589680	15589680	G	A	Intronic	6930-02-01	0/6930	rs142060377	-	-
chrX	15589725	15589725	C	G	Intronic	6930-04-01	6930-05-01	rs4646168	0.011	-
chrX	15589775	15589775	A	G	Exonic	6930-01-01	6930-01-01	-	-	-
chrX	15589846	15589846	T	C	Exonic	6930-02-01	0/6930	-	-	-
chrX	15589917	15589921	TTGCT	-	Exonic	6930-02-01	0/6930	-	-	-
chrX	15589921	15589921	-	AAAAA	splicing	6930-02-01	0/6930	-	-	-
chrX	15589923	15589923	C	A	intronic	6930-02-01	0/6930	rs1223779949	-	-
chrX	15589926	15589926	A	-	intronic	6930-03-01	6930-01-01	-	-	-
chrX	15589932	15589932	AGG	A	splicing	6930-02-01	0/6930	-	-	-
chrX	15589978	15589978	C	T	intronic	6930-01-01	6930-02-01	rs4646167	-	-
chrX	15590061	15590061	A	G	Intronic	0/6930	0/6930	rs180864908	-	-
chrX	15590061	15590061	A	G	Intronic	6930-01-01	0/6930	-	-	-
chrX	15590068	15590068	C	A	intronic	6930-06-01	6930-01-01	rs185220883	-	-
chrX	15590192	15590192	G	A	intronic	6930-09-01	6930-06-01	rs2301693	-	-
chrX	15590260	15590260	C	A	intronic	6930-01-01	0/6930	rs746761285	-	-
chrX	15590348	15590348	G	C	Exonic	6930-01-01	0/6930	rs373025684	0.0002	-
chrX	15590454	15590454	G	A	Intronic	6930-06-01	6930-03-01	rs767194965	6.673e-05	-
chrX	15590459	15590459	C	A	intronic	6930-01-01	0/6930	rs1345789365	-	-
chrX	15590463	15590463	G	A	intronic	6930-01-01	0/6930	rs1469236902	-	-
chrX	15590464	15590464	C	A	intronic	6930-01-01	0/6930	rs1334544451	-	-
chrX	15590467	15590467	C	A	intronic	6930-02-01	0/6930	rs1452685969	-	-
chrX	15590477	15590477	G	T	Exonic	6930-01-01	0/6930	-	-	-
chrX	15590478	15590478	T	C	Exonic	6930-01-01	0/6930	-	-	-
chrX	15590482	15590482	G	A	intronic	6930-01-01	0/6930	rs372629764	1.8e-05	-
chrX	15590562	15590562	A	T	intronic	6930-03-01	6930-02-01	rs768948617	-	-
chrX	15590577	15590577	C	A	intronic	6930-01-01	0/6930	-	-	27.2
chrX	15591424	15591424	G	T	intronic	6930-01-01	0/6930	-	-	11.6
chrX	15591426	15591426	C	T	intronic	6930-03-01	0/6930	rs1355741411	-	23.5
chrX	15591427	15591427	G	T	intronic	6930-03-01	0/6930	-	-	-
chrX	15591430	15591430	A	T	intronic	6930-04-01	0/6930	-	-	28.9
chrX	15591433	15591433	A	T	intronic	6930-01-01	0/6930	-	-	28.3
chrX	15591434	15591434	G	T	intronic	6930-01-01	0/6930	-	-	-
chrX	15591473	15591473	A	T	Exonic	6930-01-01	0/6930	-	-	-
chrX	15591514	15591514	A	G	Exonic	6930-01-01	6930-01-01	rs775181355	6.6e-06	-
chrX	15591517	15584478	T	C	Exonic	6930-01-01	0/6930	rs1016409802	0.0065	-
chrX	15591530	15591530	C	T	Exonic	6930-01-01	0/6930	rs140473595	2.2e-05	-
chrX	15591539	15591539	A	G	Exonic	6930-01-01	0/6930	-	-	-
chrX	15591550	15591550	T	A	Exonic	6930-01-01	0/6930	rs765152220	5.1e-05	-
chrX	15591607	15591607	A	C	Exonic	6930-01-01	6930-01-01	-	-	-
chrX	15591662	15591662	C	T	intronic	6930-02-01	6930-02-01	rs4646192	0.31	-
chrX	15591670	15591670	G	T	intronic	6930-01-01	0/6930	-	-	-
chrX	15591681	15591681	C	-	intronic	0/6930	0/6930	-	-	-
chrX	15591684	15591684	-	T	intronic	6930-01-01	0/6930	-	-	-
chrX	15591684	15591687	ATTT	A	Exonic	6930-01-01	0/6930	rs775397699	-	-
chrX	15591684	15591685	AT	-	intronic	6930-03-01	0/6930	-	-	-
chrX	15591684	15591684	-	T	intronic	6930-01-01	0/6930	rs776944709	-	-
chrX	15591684	15591684	A	T	intronic	0/6930	0/6930	-	-	-
chrX	15591684	15591684	ATT	AT	intronic	6930-04-01	6930-01-01	-	-	-
chrX	15591684	15591684	AT	A	intronic	66/6930	28/6930	-	-	-
chrX	15591684	15591684	ATT	A	intronic	6930-07-01	6930-02-01	-	-	-
chrX	15591685	15591686	TT	-	intronic	61/6930	25/6930	-	0.68	-
chrX	15591685	15591686	TT	-	intronic	102/6930	136/6930	rs769765211	-	-
chrX	15591685	15591685	T	-	intronic	31/6930	24/6930	rs562123354	-	-
chrX	15591685	15591686	TT	-	intronic	6930-01-01	0/6930	rs769765211	-	-
chrX	15591685	15591685	T	A	intronic	6930-02-01	0/6930	.	-	-
chrX	15591685	15591687	TTT	-	intronic	6930-05-01	0/6930	rs775397699	-	-
chrX	15591685	15591687	TTT	-	intronic	6930-01-01	0/6930	rs775397699	-	-
chrX	15591685	15591688	TTTT	-	intronic	0/6930	0/6930	rs763054288	-	-
chrX	15591686	15591686	T	A	Exonic	0/6930	0/6930	rs917819015	-	-
chrX	15591686	15591686	T	*	Exonic	6930-01-01	6930-01-01	-	-	-
chrX	15591720	15591720	C	T	intronic	6930-02-01	6930-02-01	rs4646165	0.016	-
chrX	15591721	15591721	G	A	intronic	6930-01-01	0/6930	rs183156483	-	-
chrX	15591740	15591740	A	G	intronic	6930-11-01	0/6930	-	-	-
chrX	15593698	15593699	TG	-	intronic	0/6930	0/6930	rs200260858	-	-
chrX	15593699	15593699	G	C	intronic	6930-06-01	0/6930	-	-	-
chrX	15593726	15593726	G	C	intronic	6930-01-01	0/6930	-	-	24.8
chrX	15593928	15593928	C	CT	Exonic	6930-01-01	0/6930	-	-	-
chrX	15593930	15593931	GT	G	Exonic	6930-01-01	0/6930	-	-	-
chrX	15593961	15593961	-	T	intronic	6930-01-01	6930-01-01	-	-	22.7
chrX	15593964	15593964	A	T	intronic	6930-01-01	0/6930	-	7.9e-06	-
chrX	15593996	15593996	A	G	intronic	0/6930	0/6930	-	-	12.4
chrX	15594015	15594015	C	T	intronic	6930-01-01	0/6930	-	-	-
chrX	15596097	15596097	C	T	intronic	6930-02-01	0/6930	-	-	-
chrX	15596135	15596135	A	AT	Intronic	184/6930	391/6930	-	-	-
chrX	15596143	15596143	-	ATAAG	intronic	121/6930	458/6930	rs113691336	-	-
chrX	15596143	15596148	C	CATAAG	intronic	97/6930	204/6930	-	-	-
chrX	15596231	15596231	G	A	Exonic	0/6930	0/6930	-	5.6e-06	-
chrX	15596320	15596320	T	C	exonic	6930-01-01	0/6930	-	-	-
chrX	15596343	15596343	G	A	Exonic	6930-01-01	0/6930	rs762890235	3.9e-05	-
chrX	15596379	15596379	C	T	Exonic	0/6930	6930-01-01	rs767462182	5.6e-06	-
chrX	15596380	15596380	C	A	Exonic	0/6930	0/6930	-	-	-
chrX	15596602	15596602	T	C	intronic	0/6930	0/6930	rs4646157	-	-
chrX	15599223	15599223	C	T	intronic	6930-01-01	6930-01-01	rs4646189	-	-
chrX	15599363	15599363	G	C	Exonic	6930-02-01	0/6930	-	-	-
chrX	15599382	15599382	G	A	Exonic	6930-03-01	0/6930	-	-	-
chrX	15599428	15599428	T	C	Exonic	6930-05-01	0/6930	rs143936283	3.4e-05	-
chrX	15599481	15599481	G	A	Exonic	6930-02-01	0/6930	rs373974232	1.7e-05	-
chrX	15599541	15599541	A	C	splicing	6930-02-01	0/6930	-	-	-
chrX	15599554	15599554	C	A	intronic	0/6930	0/6930	-	-	-
chrX	15599576	15599576	C	A	intronic	6930-01-01	0/6930	-	-	-
chrX	15599577	15599577	C	A	intronic	6930-02-01	0/6930	-	-	-
chrX	15599579	15599579	G	A	intronic	6930-02-01	0/6930	-	-	27.6
chrX	15599580	15599580	G	A	intronic	6930-01-01	0/6930	-	-	-
chrX	15599581	15599581	C	A	intronic	6930-01-01	0/6930	-	-	0.0194444
chrX	15599583	15599583	C	A	intronic	6930-01-01	0/6930	-	-	-
chrX	15599584	15599584	C	A	intronic	6930-01-01	0/6930	-	-	-
chrX	15603476	15603476	A	C	Intronic	6930-01-01	6930-01-01	rs867710144	-	-
chrX	15603500	15603500	A	T	intronic	6930-02-01	6930-01-01	-	-	-
chrX	15603505	15603505	C	T	intronic	13/6930	6930-04-01	-	-	-
chrX	15603508	15603508	G	T	intronic	6930-12-01	6930-05-01	rs41297301	0.015	-
chrX	15603509	15603509	G	T	intronic	6930-02-01	0/6930	-	-	-
chrX	15603556	15603556	-	A	intronic	6930-01-01	0/6930	-	-	14.7
chrX	15603563	15603563	-	T	intronic	6930-01-01	0/6930	-	-	11.3
chrX	15603569	15603569	-	T	intronic	6930-01-01	0/6930	-	-	20.8
chrX	15603574	15603574	-	T	intronic	6930-01-01	0/6930	-	-	-
chrX	15603648	15603650	GAA	-	Exonic	6930-02-01	0/6930	-	-	-
chrX	15603664	15603664	C	A	Exonic	6930-01-01	0/6930	-	-	-
chrX	15603731	15603731	C	A	intronic	0/6930	0/6930	-	-	-
chrX	15605765	15605765	C	A	intronic	6930-07-01	6930-04-01	-	-	-
chrX	15605852	15605852	C	T	intronic	13/6930	6930-05-01	rs4646140	0.02	-
chrX	15605868	15605868	C	A	intronic	0/6930	0/6930	-	-	-
chrX	15605887	15605887	G	C	Exonic	6930-02-01	0/6930	-	-	-
chrX	15605942	15605942	C	*	Exonic	6930-03-01	6930-01-01	-	-	-
chrX	15605942	15605942	C	T	Exonic	6930-01-01	6930-01-01	-	-	-
chrX	15605987	15605987	A	G	intronic	0/6930	0/6930	-	-	-
chrX	15605989	15605990	GC	G	Intronic	6930-02-01	0/6930	-	-	-
chrX	15605996	15605996	A	G	intronic	6930-04-01	6930-02-01	rs746979722	-	-
chrX	15606091	15606091	T	C	intronic	6930-06-01	6930-02-01	rs755820352	0.014	-
chrX	15606142	15606142	T	-	intronic	6930-02-01	0/6930	rs34161673	0.64	-
chrX	15607282	15607282	T	A	intronic	0/6930	0/6930	rs868731794	-	-
chrX	15607492	15607493	TC	T	Exonic	6930-01-01	0/6930	-	-	-
chrX	15607532	15607532	C	T	Exonic	6930-08-01	6930-04-01	rs148771870	0.0013	-
chrX	15607537	15607537	A	C	Exonic	6930-01-01	0/6930	-	-	-
chrX	15607546	15607546	T	C	Exonic	6930-01-01	6930-01-01	rs142443432	0.0003	-
chrX	15607586	15607586	-	T	intronic	6930-02-01	0/6930	-	-	-
chrX	15607586	15607586	G	GTT	Intronic	0/6930	0/6930	-	0.00041	-
chrX	15607586	15607587	GT	G	Intronic	88/6930	0/6930	rs759499720	0.0059	-
chrX	15607586	15607586	-	T	intronic	6930-05-01	0/6930	rs776459296	0.058	-
chrX	15607586	15607586	-	TT	intronic	6930-12-01	6930-01-01	rs776459296	0.0004	-
chrX	15607587	15607587	T	-	intronic	6930-01-01	0/6930	rs759499720	0.0049	36
chrX	15607598	15607598	A	T	intronic	192/6930	385/6930	rs780782488	0.022	0.538889
chrX	15607650	15607650	T	C	intronic	219/6930	507/6930	rs971249	0.7	-
chrX	15607704	15607704	T	C	intronic	6930-01-01	0/6930	-	-	-
chrX	15607715	15607715	A	T	intronic	6930-01-01	0/6930	rs187474513	-	-
chrX	15609697	15609697	C	T	intronic	6930-01-01	0/6930	-	-	-
chrX	15609789	15609789	G	A	intronic	0/6930	0/6930	rs772092723	3e-05	-
chrX	15609809	15609809	A	G	intronic	6930-01-01	0/6930	-	-	-
chrX	15609885	15609885	TG	T	Exonic	6930-01-01	0/6930	-	-	-
chrX	15609928	15609929	GC	G	Exonic	6930-01-01	0/6930	-	-	8.3
chrX	15609988	15609988	C	A	intronic	6930-01-01	0/6930	-	-	8.311
chrX	15610076	15610076	T	C	intronic	6930-02-01	6930-03-01	rs1462389434	0.0045	2.4
chrX	15610112	15610112	C	T	intronic	6930-01-01	6930-01-01	rs542683073	0.014	0.00208333
chrX	15610125	15610125	C	A	intronic	0/6930	0/6930	-	-	0.031
chrX	15610298	15610301	AAAA	-	intronic	6930-01-01	0/6930	-	-	23.7
chrX	15610303	15610303	C	T	intronic	6930-02-01	0/6930	-	-	11.7
chrX	15610305	15610309	GAGAG	-	intronic	6930-01-01	0/6930	-	-	-
chrX	15610309	15610309	-	TTTTTTTTT	intronic	6930-02-01	0/6930	-	-	-
chrX	15610328	15610328	C	T	intronic	156/6930	125/6930	rs73195520	0.24	-
chrX	15610348	15610348	C	T	intronic	548/6930	350/6930	rs2285666	0.27	-
chrX	15610405	15610405	GT	G	Exonic	0/6930	6930-01-01	-	-	-
chrX	15610448	15610448	G	T	intronic	6930-02-01	6930-02-01	-	-	-
chrX	15610506	15610506	T	C	intronic	6930-01-01	0/6930	rs4646135	-	-
chrX	15610575	15610575	G	C	intronic	6930-01-01	6930-01-01	-	-	23.8
chrX	15610588	15610588	T	A	intronic	6930-01-01	0/6930	rs73195521	0.30	37
chrX	15612874	15612883	CAAATAAAGG	-	intronic	6930-01-01	0/6930	-	-	-
chrX	15612883	15612883	-	TTTTTTTTTT	intronic	6930-01-01	0/6930	-	-	-
chrX	15612979	15612979	T	C	Exonic	6930-01-01	0/6930	-	-	-
chrX	15612983	15612983	T	C	Exonic	6930-03-01	0/6930	-	-	-
chrX	15613004	15613004	A	G	Exonic	0/6930	0/6930	-	-	14.9
chrX	15613008	15613008	T	G	Exonic	6930-01-01	0/6930	rs1395878099	1.1e-05	14.2
chrX	15613038	15613038	G	A	Exonic	6930-02-01	0/6930	rs763395248	1.1e-05	-
chrX	15613119	15613119	G	A	Exonic	6930-01-01	0/6930	-	-	-
chrX	15613181	15613181	A	G	intronic	6930-02-01	0/6930	-	-	-
chrX	15613185	15613185	G	A	intronic	6930-03-01	0/6930	rs768547168	-	-
chrX	15613301	15613302	CT	-	intronic	0/6930	0/6930	-	-	-
chrX	15618713	15618713	C	T	intronic	6930-02-01	0/6930	-	-	-
chrX	15618755	15618755	A	T	intronic	0/6930	0/6930	-	-	-
chrX	15618760	15618761	AT	A		6930-03-01	6930-03-01	-	-	-
chrX	15618761	15618761	T	-	intronic	6930-01-01	0/6930	-	-	-
chrX	15618769	15618769	G	T	intronic	6930-04-01	0/6930	rs187959864	0.0094	-
chrX	15618770	15618770	A	T	intronic	6930-03-01	0/6930	-	-	-
chrX	15618774	15618774	C	T	intronic	6930-02-01	0/6930	-	-	-
chrX	15618775	15618775	C	T	intronic	6930-04-01	0/6930	-	-	-
chrX	15618776	15618776	C	T	intronic	6930-02-01	0/6930	-	-	-
chrX	15618819	15618819	A	C	intronic	0/6930	0/6930	-	-	-
chrX	15618872	15618872	T	C	Exonic	0/6930	6930-01-01	15618872	5.7e-06	-
chrX	15618918	15618918	C	T	Exonic	6930-01-01	0/6930	rs199804629	0.00027	-
chrX	15618927	15618927	G	A	Exonic	6930-01-01	0/6930	rs768558803	2.2e-05	-
chrX	15618933	15618933	G	A	Exonic	6930-03-01	6930-01-01	rs368655410	0.00062	-
chrX	15618957	15618957	C	T	Exonic	6930-01-01	0/6930	-	-	-
chrX	15618958	15618958	T	C	Exonic	6930-07-01	6930-04-01	rs4646116	0.0039	-
chrX	15618990	15618990	A	G	Exonic	6930-02-01	0/6930	-	-	-
chrX	15619013	15619013	G	A	Exonic	6930-01-01	6930-01-01	rs201035388	7.6e-05	-
chrX	15619051	15619051	A	G	UTR5	6930-02-01	6930-01-01	rs750434762	3.3e-05	-
chrX	15619067	15619067	A	C	UTR5	6930-02-01	6930-01-01	-	-	-
chrX	15619225	15619225	A	G	intronic	6930-02-01	6930-01-01	-	-	-
chrX	15620069	15620069	C	T	splicing	6930-04-01	6930-01-01	-	-	-
